# Supplementary material for: Psychological Distress among University Staff before and during the COVID-19 Pandemic
Source: Int J Environ Res Public Health. 2023 Jan 26;20(3):2208. doi: 10.3390/ijerph20032208 (PMC9915217; doi:10.3390/ijerph20032208)
Supplement: Supplementary file 1 [file ijerph-20-02208-s001.zip]

Archive with 1 entries (1 files):
- ijerph-2179558-supplementary.pdf
